# Supplementary material for: Association of CYP2D6 and CYP2C19 metabolizer status with switching and discontinuing antidepressant drugs: an exploratory study
Source: BMC Psychiatry. 2024 May 27;24:394. doi: 10.1186/s12888-024-05764-6 (PMC11129450; doi:10.1186/s12888-024-05764-6)
Supplement: Supplementary file 1 — Supplementary Material 1. [file 12888_2024_5764_MOESM1_ESM.xlsx]

## Sheet: Blad1
Supplementary Table 1, Additional File 1: SNPs that were present in NESDA and are informative for imputation of the CYP2D6 (A) and CYP2C19 (B) alleles of interest.
(A)	CYP2D6 allele
SNP	*1	*2	*3	*4	*6	*10	*17	*41
rs28735595	0	0	0	1	0	0	0	1
rs28633410	0	0	0	0	0	0	0	1
rs1065852	0	0	0	1	0	1	0	0
rs28371706	0	0	0	0	0	0	1	0
rs1058164	0	1	0	1	0	1	1	1
rs5030655	0	0	0	0	1	0	0	0
rs3892097	0	0	0	1	0	0	0	0
rs35742686	0	0	1	0	0	0	0	0
rs16947	0	1	0	0	0	0	1	1
rs28371725	0	0	0	0	0	0	0	1
rs1135840	0	1	0	1	0	1	1	1
(B)	CYP2C19 allele
SNP	*1	*2	*3	*17
rs12248560	0	0	0	1
rs12769205	0	1	0	0
rs58973490	0	1	0	0
rs4986893	0	0	1	0
rs4244285	0	1	0	0
rs3758581	0	1	1	1
Each column represent a haplotype. A 1 indicates that the SNP had another allele than the one present on the haplotype for CYP2D6 allele *1.
The *1 alleles were assumed to be the wild type, meaning that in the imputation the *1 allele was assigned when the observed haplotype did not match with that of any other haplotypes in the table.
