# Supplementary material for: Association of CYP2D6 and CYP2C19 metabolizer status with switching and discontinuing antidepressant drugs: an exploratory study
Source: BMC Psychiatry. 2024 May 27;24:394. doi: 10.1186/s12888-024-05764-6 (PMC11129450; doi:10.1186/s12888-024-05764-6)
Supplement: Supplementary file 2 — Supplementary Material 2. [file 12888_2024_5764_MOESM2_ESM.xlsx]

## Sheet: Blad1
Supplementary Table 2, Additional File 2: Prevalence of metabolizer status and allele frequencies of CYP2D6 in different populations†(1-9)
		Prevalence phenotypes (%)#				Allele frequencies (%)
Population group	Area or subgroup	PM	IM	EM	UM	*2	*3	*4	*5	*6	*9	*10	*17	*41
European(3-6)							1-2	20	2-7	1	1-2	1-2		8-20
	NESDA study sample‡	2.4	14.2	81.3		31.6	0.2	9.3	*	0.0		0.0	0.0	0.6
	The Netherlands(7-9)	5.5-6.6	37.8-40	51.4-55.7	1-2		0-1.8	18.4	5	0-0.4	1	3	0	10
	Spain(2)				7-10
	Finland(2)						3.6	10		2	1.3		0.02	3
	Europe w/o Finland(2)						1.7	20		1	2.6		0.1	9
† Table data and references are from the Royal Dutch Pharmacists Association (KNMP), with the exception of the NESDA study sample data.(1)
‡ NESDA study sample (n=908); imputation quality of too low to establish a CYP2D6 metabolizer status (n=20).
# For the Netherlands calculated based upon the frequencies of the most important alleles and the frequency of UM, mentioned in Van Schaik 2006.(8)
* The CYP2D6 *5 allele could not be determined because data on deletion or duplication of gene region were not available.
Note: According to the guideline of the Association for Molecular Pathology, at least the alleles *2-*6, *9, *10, *17, *29, *41, and the presence of absence of a gene duplication or -multiplication need to be determined when genotyping CYP2D6.(10)
References:
(1): Farmacogenetica — KNMP.nl. Accessed December 11, 2021. https://www.knmp.nl/patientenzorg/medicatiebewaking/farmacogenetica
(2): gnomAD. Accessed January 3, 2023. https://gnomad.broadinstitute.org./
(3): Zanger UM, Raimundo S, Eichelbaum M. Cytochrome P450 2D6: overview and update on pharmacology, genetics, biochemistry. Naunyn Schmiedebergs Arch Pharmacol. 2004;369(1):23-37. doi:10.1007/S00210-003-0832-2
(4): Bradford LDA. CYP2D6 allele frequency in European Caucasians, Asians, Africans and their descendants. Pharmacogenomics. 2002;3(2):229-243. doi:10.1517/14622416.3.2.229
(5): Sachse C, Brockmoller J, Bauer S, Roots I. Cytochrome P450 2D6 variants in a Caucasian population: allele frequencies and phenotypic consequences - PubMed. American Journal of Human Genetics. Published 1997. Accessed January 3, 2023. https://pubmed-ncbi-nlm-nih-gov.proxy-ub.rug.nl/9012401/
(6): Raimundo S, Fischer J, Eichelbaum M, Griese EU, Schwab M, Zanger UM. Elucidation of the genetic basis of the common “intermediate metabolizer” phenotype for drug oxidation by CYP2D6. Pharmacogenetics. 2000;10(7):577-581. doi:10.1097/00008571-200010000-00001
(7): Tamminga WJ, Wemer J, Oosterhuis B, et al. CYP2D6 and CYP2C19 activity in a large population of Dutch healthy volunteers: indications for oral contraceptive-related gender differences. Eur J Clin Pharmacol. 1999;55(3):177-184. doi:10.1007/S002280050615
(8): Van Schaik R, Van Fessem M, Schenk P, Lindemans J. CYP2D6-genotypen in de Nederlandse populatie, bepaald met de Roche AmpliChip CYP450. Ned Tijdschr Klin Chem Lagbeneesk. 2006;31:234-235. Accessed January 3, 2023. http://medicine.iupui.edu/flockhart/table.htm
(9): Tamminga W, Wemer J, Oosterhuis B, De Zeeuw R, De Leij L, Jonkman J. The prevalence of CYP2D6 and CYP2C19 genotypes in a population of healthy Dutch volunteers. Eur J Clin Pharmacol. 2001;57(10):717-722. doi:10.1007/S002280100359
(10): Pratt VM, Cavallari LH, Del Tredici AL, et al. Recommendations for Clinical CYP2D6 Genotyping Allele Selection: A Joint Consensus Recommendation of the Association for Molecular Pathology, College of American Pathologists, Dutch Pharmacogenetics Working Group of the Royal Dutch Pharmacists Association, and the European Society for Pharmacogenomics and Personalized Therapy. J Mol Diagn. 2021…
