# Supplementary material for: Association of CYP2D6 and CYP2C19 metabolizer status with switching and discontinuing antidepressant drugs: an exploratory study
Source: BMC Psychiatry. 2024 May 27;24:394. doi: 10.1186/s12888-024-05764-6 (PMC11129450; doi:10.1186/s12888-024-05764-6)
Supplement: Supplementary file 3 — Supplementary Material 3. [file 12888_2024_5764_MOESM3_ESM.xlsx]

## Sheet: Blad1
Supplementary Table 3, Additional File 3: Translation of genotype to metabolizer status for CYP2C19 and CYP2D6 according to the Dutch Pharmacogenetic Working Group(1)
Gene	Examples of diplotypes	Genotypes	Metabolizer status
CYP2C19	*1/*1, *1/*17	Two normal function alleles or one normal function and one increased function allele.	Normal metabolizer
	*1/*2, *2/*17	One no or decreased function allele in combination with either one normal function allele or one increased function allele.	Intermediate metabolizer
	*2/*2	Two no or decreased function alleles.	Poor metabolizer
	*17/*17	Two increased function alleles.	Ultrarapid metabolizer
CYP2D6	*1/*1, *1/*41, *2/*2	Gene dosea 1.5-2.5	Normal metabolizer
	*1/*4, *41/*41, *4/*41	Gene dosea 0.5-1	Intermediate metabolizer
	*4/*4	Gene dosea 0	Poor metabolizer
a: the gene dose is 1 for an allele encoding a fully functional enzyme, 0.5 for an allele encoding a reduced activity enzyme and 0 for an allele encoding an inactive enzyme.
The *-alleles mentioned in the table above are characterised by the following sequence variations:
CYP2C19*1: defined as the allele without variations affecting enzyme activity (in clinical practice as the allele without any of the determined variations)
CYP2C19*2: rs-number: rs12769205 and rs4244285; NC_000010.11(NM_000769.2): c.[332-23A>G; 681G>A]; NC_000010.11: g.[94775367A>G; 94781859G>A]
CYP2C19*17: rs-number: rs12248560; NM_000769.2 c.-806C>T; NP_000760.1: p.(Ile331Val); NC_000010.11: g.94761900C>T
CYP2D6*1: defined as the allele without variations affecting enzyme activity (in clinical practice as the allele without any of the determined variations)
CYP2D6*2: rs-numbers: rs16947 and rs1135840; NM_000106.6: c.[886C>T; 1457G>C]; NP_000097.3: p.(Arg296Cys; Ser486Thr); NC_000022.11: g.[42127941G>A; 42126611C>G]
CYP2D6*4: rs-number: rs3892097; NG_008376.3(NM_000106.6): c.506-1G>A; protein sequence not available; NC_000022.11: g.42128945C>T
References:
(1): Farmacogenetica — KNMP.nl. Accessed December 11, 2021. https://www.knmp.nl/patientenzorg/medicatiebewaking/farmacogenetica
