# Supplementary material for: Association of CYP2D6 and CYP2C19 metabolizer status with switching and discontinuing antidepressant drugs: an exploratory study
Source: BMC Psychiatry. 2024 May 27;24:394. doi: 10.1186/s12888-024-05764-6 (PMC11129450; doi:10.1186/s12888-024-05764-6)
Supplement: Supplementary file 6 — Supplementary Material 6. [file 12888_2024_5764_MOESM6_ESM.xlsx]

## Sheet: Blad1
Supplementary Table 4, Additional File 6: Prevalence of metabolizer status and allele frequencies of CYP2C19 in different populations†(1-12)
		Prevalence phenotypes (%)#				Allele frequencies (%)
Population group	Area or subgroup	PM	IM	EM	UM	*2	*3	*17
European(3,4,7,8,12)		2.4	26	64-68	3.2-7.3	15	0.04	18-27
	NESDA study sample‡	2.5	20.9	70.7	5.9	12.9	0.0	22.3
	The Netherlands(2,3,6,9-11,14)	1.7-3.3	23-30	61-71	4.8-5.8	13-18	0.2	22-24
	Finland(14)	2.9	28	65	3.6	17	0.01	19
	Europe w/o Finland(5,14)	2.4	26	66	5.3	15	0.03	23
† Table data and references are from the Royal Dutch Pharmacists Association (KNMP), with the exception of the NESDA study sample data.(1)
‡ NESDA study sample (n=928).
# The prevalence of the metabolizer status are calculated from the in previous literature found allele frequencies.
Note: According to the guideline of the Association for Molecular Pathology, at least the alleles *2, *3, and *17 need to be determined when genotyping CYP2C19.(13)
References:
(1): Farmacogenetica — KNMP.nl. Accessed December 11, 2021. https://www.knmp.nl/patientenzorg/medicatiebewaking/farmacogenetica
(2): Tamminga W, Wemer J, Oosterhuis B, De Zeeuw R, De Leij L, Jonkman J. The prevalence of CYP2D6 and CYP2C19 genotypes in a population of healthy Dutch volunteers. Eur J Clin Pharmacol. 2001;57(10):717-722. doi:10.1007/S002280100359
(3): Wedlund PJ. The CYP2C19 enzyme polymorphism. Pharmacology. 2000;61(3):174-183. doi:10.1159/000028398
(4): Shimizu T, Katada J, Hashimoto M, et al. Bioinformatics research on inter-racial difference in drug metabolism I. Analysis on frequencies of mutant alleles and poor metabolizers on CYP2D6 and CYP2C19. Drug Metab Pharmacokinet. 2003;18(1):48-70. doi:10.2133/DMPK.18.48
(5): Desta Z, Zhao X, Shin JG, Flockhart DA. Clinical significance of the cytochrome P450 2C19 genetic polymorphism. Clin Pharmacokinet. 2002;41(12):913-958. doi:10.2165/00003088-200241120-00002
(6): Bosch TM, Doodeman VD, Smits PHM, Meijerman I, Schellens JHM, Beijnen JH. Pharmacogenetic screening for polymorphisms in drug-metabolizing enzymes and drug transporters in a Dutch population. Mol Diagn Ther. 2006;10(3):175-185. doi:10.1007/BF03256456
(7): Schenk PW, Van Fessem MAC, Verploegh-Van Rij S, et al. Association of graded allele-specific changes in CYP2D6 function with imipramine dose requirement in a large group of depressed patients. Mol Psychiatry. 2008;13(6):597-605. doi:10.1038/SJ.MP.4002057
(8): Ekhart C, Rodenhuis S, Smits PHM, Beijnen JH, Huitema ADR. Relations between polymorphisms in drug-metabolising enzymes and toxicity of chemotherapy with cyclophosphamide, thiotepa and carboplatin. Pharmacogenet Genomics. 2008;18(11):1009-1015. doi:10.1097/FPC.0B013E328313AAA4
(9): Harmsze A, Van Werkum JW, Bouman HJ, et al. Besides CYP2C19*2, the variant allele CYP2C9*3 is associated with higher on-clopidogrel platelet reactivity in patients on dual antiplatelet therapy undergoing elective coronary stent implantation. Pharmacogenet Genomics. 2010;20(1):18-25. doi:10.1097/FPC.0B013E328333DAFE
(10): Schenk PW, Van Vliet M, Mathot RAA, et al. The CYP2C19*17 genotype is associated with lower imipramine plasma concentrations in a large group of depressed patients. Pharmacogenomics J. 2010;10(3):219-225. doi:10.1038/TPJ.2009.50
(11): De Vos A, Van Der Weide J, Loovers HM. Association between CYP2C19*17 and metabolism of amitriptyline, citalopram and clomipramine in Dutch hospitalized patients. Pharmacogenomics J. 2011;11(5):359-367. doi:10.1038/TPJ.2010.39
(12): Scott SA, Sangkuhl K, Stein CM, et al. Clinical Pharmacogenetics Implementation Consortium guidelines for CYP2C19 genotype and clopidogrel therapy: 2013 update. Clin Pharmacol Ther. 2013;94(3):317-323. doi:10.1038/CLPT.2013.105
(13): Pratt VM, Del Tredici AL, Hachad H, et al. Recommendations for Clinical CYP2C19 Genotyping Allele Selection: A Report of the Association for Molecular Pathology. J Mol Diagn. 2018;20(3):269-276. doi:10.1016/J.JMOLDX.2018.01.011
(14): gnomAD. Accessed January 3, 2023. https://gnomad.broadinstitute.org./
